# Supplementary material for: A double scrambling-DNA row and column closed loop image encryption algorithm based on chaotic system
Source: PLoS One. 2022 Jul 12;17(7):e0267094. doi: 10.1371/journal.pone.0267094 (PMC9275730; doi:10.1371/journal.pone.0267094)
Supplement: S1 File — (ZIP) [file pone.0267094.s001.zip]

Archive with 8 entries (5 files):
- Supporting information/
- Supporting information/S1 File/
- Supporting information/S1 File/Date/
- Supporting information/S1 File/Date/Bifurcation diagram.m
- Supporting information/S1 File/Date/Bifurcation diagram2.m
- Supporting information/S1 File/Date/chaotic system.m
- Supporting information/S1 File/Date/Lyapunov exponent.m
- Supporting information/S1 File/Table.docx
