# Supplementary material for: A double scrambling-DNA row and column closed loop image encryption algorithm based on chaotic system
Source: PLoS One. 2022 Jul 12;17(7):e0267094. doi: 10.1371/journal.pone.0267094 (PMC9275730; doi:10.1371/journal.pone.0267094)
Supplement: S1 File — (ZIP) [file pone.0267094.s001.zip › Supporting information/S1 File/Date/Bifurcation diagram2.m]

clc;clear all;close all
x0=5;y0=10;k=0.8;n=850;t=800;

hold on
for a = -50:0.1:50
    x(1)=sin(21./a*(y0+3)*k*x0*(1-k*x0));
    y(1)=sin(21./(a*(k*x(1)+3)*y0*(1-y0)));
    for i =2:n
        x(i)=sin(21./a*(y(i-1)+3)*k*x(i-1)*(1-k*x(i-1)));
        y(i)=sin(21./(a*(k*x(i)+3)*y(i-1)*(1-y(i-1))));
    end
    xn=x(t+1:i);
    pause(0.05);
    plot(a,xn,'b.','Markersize',2);
    xlabel('a');ylabel('x');
    set(gca,'XLim',[-50 50]);
    set(gca,'XTick',[-50:10:50]);
    set(gca,'YLim',[-1.5  1.5]);
    set(gca,'YTick',[-1.5:0.5:1.5]);
end
