# Supplementary material for: A double scrambling-DNA row and column closed loop image encryption algorithm based on chaotic system
Source: PLoS One. 2022 Jul 12;17(7):e0267094. doi: 10.1371/journal.pone.0267094 (PMC9275730; doi:10.1371/journal.pone.0267094)
Supplement: S1 File — (ZIP) [file pone.0267094.s001.zip › Supporting information/S1 File/Date/chaotic system.m]

x=zeros(1);y=zeros(1);
x(1)=5;
y(1)=10;
a=-2000;
k=1000;
for n=1:100000
	x(n+1)=sin(21./a*(y(n)+3)*k*x(n)*(1-k*x(n)));
	y(n+1)=sin(21./(a*(k*x(n+1)+3)*y(n)*(1-y(n))));
end
figure;
H=plot(x(1000:end),y(1000:end),'b');%1000
set(H,'linestyle','none','marker','.','markersize',1)
xlabel('x');ylabel('y');
