# Supplementary material for: A double scrambling-DNA row and column closed loop image encryption algorithm based on chaotic system
Source: PLoS One. 2022 Jul 12;17(7):e0267094. doi: 10.1371/journal.pone.0267094 (PMC9275730; doi:10.1371/journal.pone.0267094)
Supplement: S1 File — (ZIP) [file pone.0267094.s001.zip › Supporting information/S1 File/Date/Lyapunov exponent.m]

clc;close all;clear all 
N = 1000; 
a = (0.5:0.001:2.5)'; 
k = 0.8; 
na = length(a); 
LE1 = zeros(na,1); 
LE2 = zeros(na,1); 
x = 10; y = 10; 
for i=1:na 
    LCEvector = zeros(2,1); 
    Q = eye(2); 
    for j=1:N 
        xprev = x; 
        yprev = y; 
        x = sin(21./a(i)*(yprev+3)*k*xprev*(1-k*xprev));
        y = sin(21./(a(i)*(k*x+3)*yprev*(1-yprev)));
        Ji = [-(21*k*cos((21*k*x*(k*y - 1)*(y + 3))/a(i))*(k*y - 1)*(y + 3))/a(i),...
            -cos((21*k*x*(k*y - 1)*(y + 3))/a(i))*((21*k^2*x*(y + 3))/a(i) + (21*k*x*(k*y - 1))/a(i));...
            -(21*k*cos(21/(a(i)*y*(k*sin((21*k*x*(k*x - 1)*(y + 3))/a(i)) - 3)*(y - 1)))*cos((21*k*x*(k*x - 1)*(y + 3))/a(i))*((21*k*(k*x - 1)*(y + 3))/a(i) + (21*k^2*x*(y + 3))/a(i)))/(a(i)*y*(k*sin((21*k*x*(k*x - 1)*(y + 3))/a(i)) - 3)^2*(y - 1)),...
            -cos(21/(a(i)*y*(k*sin((21*k*x*(k*x - 1)*(y + 3))/a(i)) - 3)*(y - 1)))*(21/(a(i)*y*(k*sin((21*k*x*(k*x - 1)*(y + 3))/a(i)) - 3)*(y - 1)^2) + 21/(a(i)*y^2*(k*sin((21*k*x*(k*x - 1)*(y + 3))/a(i)) - 3)*(y - 1)) + (441*k^2*x*cos((21*k*x*(k*x - 1)*(y + 3))/a(i))*(k*x - 1))/(a(i)^2*y*(k*sin((21*k*x*(k*x - 1)*(y + 3))/a(i)) - 3)^2*(y - 1)))];
        B = Ji*Q;
        [Q,R] = qr(B); 
        LCEvector = LCEvector+log(diag(abs(R))); 
%         LE = LCEvector/N; 
    end 
    LE = LCEvector/N; 
        LE1(i) = LE(1); 
        LE2(i) = LE(2); 
end 
 
figure(1) 
plot(a,LE1,'g','linewidth',1) ;
hold on 
plot(a,LE2,'b','linewidth',1);  
set(gca,'XLim',[0.5 2.5]);
 set(gca,'YLim',[-2 6]);
legend('\lambda1','\lambda2');
hold on
plot([0.5 2.5],[0 0],'k--','linewidth',1)
hold off 
 xlabel('a');ylabel('LE');
 set(gca,'fontsize',10)
